# Supplementary material for: Correlation between measles vaccine doses: implications for the maintenance of elimination
Source: Epidemiol Infect. 2018 Feb 21;146(4):468–75. doi: 10.1017/S0950268817003077 (PMC5848754; doi:10.1017/S0950268817003077)
Supplement: Supplementary file 1 [file S0950268817003077sup001.zip]

Archive with 3 entries (2 files):
- S0950268817003077sup001/Correlation_Supplement.1_10.2.2017.docx
- S0950268817003077sup001/Correlation_Supplement.2_10.2.2017.docx
- S0950268817003077sup001/
